# Supplementary material for: Dread of uncertain pain: An event-related potential study
Source: PLoS One. 2017 Aug 23;12(8):e0182489. doi: 10.1371/journal.pone.0182489 (PMC5568389; doi:10.1371/journal.pone.0182489)
Supplement: S1 Table — This file listed behavioral data and mean amplitudes of P200, P3b, LPP. (XLSX) [file pone.0182489.s001.xlsx]

## Sheet: Behavioral Data
Subjective Anxiety Levels
sub	UC-with shock	UC-without shock	PC	SC
sub1	59.29	56.05	57.47	6.78
sub2	84.21	77.88	89.11	4.68
sub3	69.25	70.01	61.96	34.63
sub4	78	78.94	78.21	13.09
sub5	75.99	68.69	74.07	36.47
sub6	34.42	43.29	25.88	1.93
sub7	46.39	44.89	33.44	12.68
sub8	10.12	30.71	6.39	3.52
sub9	66.13	75.43	56.19	27.97
sub10	65.18	63.14	79.74	3.7
sub11	68.89	65.74	62.4	27.13
sub12	77.29	81.66	60.57	10.97
sub13	86.69	82.06	91.34	3.17
sub14	50.53	37.09	38.61	38.69
sub15	54.98	32.61	52.66	12.74
sub16	89.97	95.08	76.22	3.34
sub17	87.78	84.49	89.05	15.44
AVG	65.0065	63.9859	60.7829	15.1135
S.E.	5.11	4.85	5.79	3.66
Notes:
UC_with shock indicates unpredictable cues followed by electric shocks
UC_without shock indicates unpredictable cues followed by no electric shocks
PC indicates predictable cues
SC indicates safe cues

## Sheet: Mean Amplitudes of P2
Mean Amplitudes of P2
Subjects/Conditions	UC_F3	UC_Fz	UC_F4	UC_C3	UC_Cz	UC_C4	UC_P3	UC_Pz	UC_P4	PC_F3	PC_Fz	PC_F4	PC_C3	PC_Cz	PC_C4	PC_P3	PC_Pz	PC_P4	SC_F3	SC_Fz	SC_F4	SC_C3	SC_Cz	SC_C4	SC_P3	SC_Pz	SC_P4
sub1	9.36036	12.3068	9.87791	5.58411	12.0217	10.5873	2.46341	3.96674	-1.03036	8.72996	10.9963	8.6754	6.06403	9.98902	10.397	4.18098	6.58704	1.26649	7.19921	8.75182	6.72664	5.21704	8.99659	8.89582	4.51698	5.88818	1.37108
sub2	1.912	-0.664442	0.251315	2.06046	4.89262	4.87092	2.78891	8.41872	5.61633	1.67543	1.58348	2.80391	3.98174	5.97951	5.12123	1.56084	7.34228	5.38554	1.86207	1.83871	0.679909	1.64001	6.27372	5.1483	2.23934	7.94656	5.75874
sub3	6.19497	7.4005	6.14408	3.99364	6.99343	5.70756	-0.930288	3.17359	5.3833	5.99197	8.31609	9.37114	4.16368	5.74953	5.99118	-0.173207	3.23139	4.92538	6.84987	9.09708	7.09549	4.10354	6.66996	4.84137	0.035608	3.67056	5.55873
sub4	-0.550212	-0.974635	-1.17362	-0.233018	0.522615	1.64893	2.6419	4.14999	7.43716	-2.51525	-1.92535	-2.01894	-2.39707	-1.94846	0.153588	1.64596	1.63219	7.75869	-1.28865	-1.5119	-1.79393	-0.801857	-0.208672	1.45294	2.49955	2.42859	6.96465
sub5	4.05786	5.50069	6.20901	3.93456	2.39375	4.56953	0.177475	1.18574	5.72984	3.6032	3.28086	3.84334	2.04211	-0.304992	3.03086	-3.79352	-2.41476	1.18413	4.61444	4.86519	5.90997	3.21685	3.38437	5.64072	0.264432	0.586265	4.56593
sub6	3.04537	4.55139	5.62423	3.92046	7.47489	8.24264	1.88847	6.38778	4.00981	4.40109	6.81241	6.43488	4.63538	8.84867	8.5794	-0.036365	7.47553	4.28565	1.12675	1.94629	3.1282	2.48429	5.1546	5.7328	1.70751	5.70848	2.74674
sub7	2.48321	7.11747	7.22493	2.18964	5.77032	4.46296	-0.329077	4.52764	3.0349	0.802567	6.0505	5.9386	0.524418	4.74876	2.58992	-1.99038	2.65238	1.36109	0.493191	6.1151	6.14494	0.071018	5.34377	1.40425	-1.85879	2.71684	0.236574
sub8	-0.093566	2.84318	4.0331	1.15756	4.57198	5.09724	2.19	3.93522	2.96039	3.53927	4.75105	5.14163	3.70872	5.63189	5.25668	1.96459	4.02979	3.9902	3.84413	4.37406	4.3222	5.3	9.29042	8.44946	4.32793	7.34011	5.90217
sub9	-0.704743	-1.19876	0.599075	-0.269841	1.63325	4.46589	3.22167	3.97541	7.73281	-0.578982	-0.657151	0.780961	-0.297584	1.18646	3.77228	3.68815	4.37663	6.61016	-0.237062	-0.910355	0.2964	0.249998	1.22102	4.03788	4.17943	4.818	7.66606
sub10	-3.3569	-3.51382	-2.25994	-2.86273	-3.79023	0.075413	2.09186	-1.44109	7.69266	-2.49374	-2.49147	-1.29178	-1.63572	-2.82593	-0.053684	2.63954	0.963462	6.56702	-3.04397	-1.48841	-1.33071	-1.96882	-2.29642	0.647511	2.24445	1.38464	7.63743
sub11	-0.854515	-0.337211	-0.785506	2.51745	4.36594	2.67843	4.85376	8.50377	9.52912	-0.7812	-1.37105	-1.52517	2.46126	1.86905	1.39344	4.22911	6.89212	8.29625	-0.981963	0.449083	0.841061	0.563568	2.47092	2.11855	2.95306	5.91673	7.08227
sub12	9.56171	12.4559	10.3941	7.14936	9.21447	9.95076	1.76372	6.7233	6.37894	4.15073	4.89926	4.99553	2.55648	3.27663	5.89826	-0.849929	2.74759	4.55981	6.33327	7.61392	7.5439	4.65824	6.16798	7.21937	0.461463	4.94986	5.23192
sub13	6.10823	7.02877	7.5622	6.24951	8.55364	6.68316	5.88629	8.46655	6.36443	3.23626	5.99183	6.39966	2.57924	4.90092	4.25561	3.57256	4.82179	4.80044	2.19985	2.3173	2.45935	1.64616	2.92167	2.63652	4.63905	2.50553	3.11417
sub14	4.87476	4.8567	4.4445	3.66207	3.53392	4.17462	2.78531	3.41568	2.5759	3.64416	3.74503	4.00106	2.67689	2.60583	4.0169	1.85179	2.66808	2.84432	2.86346	2.73385	0.793746	2.05008	1.93088	1.33937	2.13391	1.88613	2.32415
sub15	-0.045897	0.677167	1.80402	-0.719167	-0.427462	0.837641	0.700149	-0.414531	0.730181	-2.20566	-2.55753	-0.472711	-3.65525	-3.9483	-1.93171	-1.57408	-3.12562	-1.19958	-1.16982	-0.761264	0.322294	-1.57935	-0.307992	-0.193514	1.44505	0.565277	1.15713
sub16	-2.049	-1.71661	-1.52933	3.01774	3.56541	2.43601	9.74818	9.12346	11.6166	-2.1114	-1.88157	-1.58042	2.32708	1.93977	3.01351	9.66859	9.00349	12.7765	-5.30912	-4.45403	-4.08282	0.637518	0.087408	0.811287	9.90283	10.083	13.1225
sub17	2.68016	3.80655	2.01381	2.11304	1.17018	1.70748	0.638043	1.24608	0.595772	5.64595	6.33542	4.50928	4.51124	3.37078	2.53383	-0.552428	0.700658	-1.33711	2.97673	3.18057	1.89918	2.24949	1.21111	1.91508	-0.284695	1.10707	-1.21753
Notes:
UC indicates unpredictable cues
PC indicates predictable cues
SC indicates safe cues
F3,Fz,F4 indicate the frontal electrodes
C3,Cz,C4 indicate the central electrodes
P3,Pz,P4 indicate the parietal electrodes

## Sheet: Mean Amplitudes of P3b
Mean Amplitudes of P3b
Subjects/Conditions	UC_F3	UC_Fz	UC_F4	UC_C3	UC_Cz	UC_C4	UC_P3	UC_Pz	UC_P4	PC_F3	PC_Fz	PC_F4	PC_C3	PC_Cz	PC_C4	PC_P3	PC_Pz	PC_P4	SC_F3	SC_Fz	SC_F4	SC_C3	SC_Cz	SC_C4	SC_P3	SC_Pz	SC_P4
sub1	8.21331	9.97959	7.71541	3.99427	11.9947	11.405	1.7284	-1.09316	3.62914	13.8052	15.5724	13.0724	9.44207	16.5735	16.3887	7.00377	7.12959	7.53085	17.4477	18.373	15.753	13.6034	18.4814	17.3684	10.1551	5.87396	7.39037
sub2	-4.32027	-3.55644	-4.01942	-2.39394	-0.646729	0.484298	-2.77019	0.097288	0.393863	-5.4374	-7.04904	-3.99555	-2.29527	-1.3975	0.872192	-3.44764	-0.523762	0.415428	-1.81545	-2.16251	-3.235	-0.031412	-0.081006	-0.997288	-2.01594	-3.10337	-1.92499
sub3	2.75402	1.91603	3.90616	3.17159	4.43646	7.05929	0.87187	3.14765	5.2714	2.50721	3.12154	7.46984	0.819769	1.42476	5.09923	-0.80943	-1.08855	2.61487	1.25022	2.69452	3.8983	3.19435	5.56236	6.00659	-0.333193	1.43241	3.15847
sub4	2.69141	2.09475	1.33874	4.35353	8.00692	6.34074	5.76954	10.3545	6.72862	-3.35671	-3.43033	-3.85231	0.069347	1.42413	1.73765	3.88157	5.65478	4.93079	1.85739	2.03277	0.769863	3.3703	7.06013	5.0449	3.91972	6.86203	4.29552
sub5	2.76939	5.05814	5.1761	4.51286	2.48442	3.36986	-0.036268	2.15832	7.71341	3.40758	1.432	1.92248	6.45294	2.46003	4.5248	3.47369	6.40721	9.44798	5.39213	5.5233	5.87052	6.91419	4.31032	5.81196	2.4585	2.90959	8.28591
sub6	1.75234	6.36583	6.63883	2.86502	10.4278	7.02523	1.68328	6.34816	1.13888	0.085818	5.20327	4.72352	1.62325	10.207	6.74747	4.12418	10.1313	3.93221	1.47171	4.72093	5.39513	3.27382	7.86685	6.91615	2.13839	6.38906	1.47852
sub7	-1.89713	3.56673	4.67749	-1.59421	2.97187	3.91133	-2.09115	2.25482	2.79078	-2.61733	0.806572	1.7377	-2.09762	1.32125	1.87085	-1.8948	1.77921	1.37964	-1.74789	2.1809	2.63261	-1.43003	2.60723	0.637644	-1.81663	-0.426748	-0.223074
sub8	1.37299	2.6209	1.00051	2.93036	8.76861	5.86523	-0.66714	5.00763	2.44612	1.39131	2.39073	1.9882	2.14966	5.97024	2.82035	-0.878914	4.20126	3.19063	5.76095	5.39607	4.24097	6.0848	9.13174	7.44334	1.36004	6.27103	4.12722
sub9	3.85922	2.55317	1.65861	4.44443	6.21138	5.3773	5.68581	6.42206	6.42304	3.564	2.51267	2.81957	4.21589	6.22336	6.66198	7.37715	7.94281	7.09374	6.42671	6.49778	6.35839	6.98031	9.49017	9.71309	6.80573	7.37127	7.98283
sub10	-2.13086	-2.61727	-2.3965	-1.4394	2.87173	0.588241	2.80532	6.33392	10.4287	-3.99658	-3.4457	-2.90017	-1.33708	2.5409	-0.590126	1.66536	7.33099	7.82858	-2.8124	-0.547545	-2.10555	-1.13355	2.90902	0.794176	0.969199	4.94177	8.14444
sub11	-4.30943	-4.75777	-6.06208	0.989755	4.82844	1.30943	6.63008	10.8677	6.54396	-4.94362	-3.53701	-4.49998	2.18196	7.94292	4.35244	8.21447	15.4247	10.5868	0.046538	0.509893	-1.50761	4.77951	7.3435	4.74849	7.05471	10.6065	5.26599
sub12	0.858507	4.77165	4.35777	0.424669	8.02643	5.74327	3.9684	11.2165	7.4461	0.00217	3.65346	3.95456	-1.30805	5.62445	5.79191	1.94641	8.51563	6.72234	3.2682	5.64793	8.06212	2.67009	9.44659	9.14089	2.03765	8.35535	7.09211
sub13	-0.357656	0.574976	0.531765	1.33257	6.33394	0.937718	5.13076	6.85001	5.0234	-6.25318	-6.20273	-3.92187	-3.39962	3.17563	-2.31167	4.00823	4.27153	5.37249	-4.46992	-4.36782	-2.5593	-2.45284	2.32869	0.309455	5.64967	2.79094	3.37921
sub14	7.05058	7.04812	5.77273	7.59967	7.72288	11.3638	5.27486	8.18661	7.6931	8.35751	8.59598	8.95291	8.93575	9.04172	13.098	6.53542	9.44664	8.70701	3.65277	3.73966	3.52799	4.49265	4.52193	7.55519	3.23603	4.55035	5.51297
sub15	-4.2036	-4.42735	-2.57643	-2.55841	-4.35324	-2.19201	0.26211	-0.872685	0.225244	-4.07401	-4.51187	-2.46326	-3.21016	-4.99142	-1.90141	0.327959	-0.57814	0.581676	-0.358349	-0.974768	-0.154451	0.937789	0.548286	1.2276	3.64426	3.52655	3.69204
sub16	-2.51248	-0.711401	-0.408825	3.68897	5.96808	4.59105	7.90361	10.1508	6.70453	-3.87775	-1.79198	-1.46057	1.84613	1.86421	2.82015	6.86488	6.24003	5.14351	-3.06923	-2.19783	-2.08305	3.25511	2.8977	2.2927	6.3395	6.07271	4.46526
sub17	3.28029	5.16207	2.68247	2.73582	4.37085	4.56529	3.80099	7.35888	3.44184	3.59509	4.24768	2.76136	3.06153	3.50221	3.02231	2.94641	6.6115	1.5446	4.68566	7.03766	4.24645	4.78137	6.27299	6.36753	3.37983	6.85297	1.16937
Notes:
UC indicates unpredictable cues
PC indicates predictable cues
SC indicates safe cues
F3,Fz,F4 indicate the frontal electrodes
C3,Cz,C4 indicate the central electrodes
P3,Pz,P4 indicate the parietal electrodes

## Sheet: Mean Amplitudes of LPP
Mean Amplitudes of LPP
Subjects/Conditions	UC_F3	UC_Fz	UC_F4	UC_C3	UC_Cz	UC_C4	UC_P3	UC_Pz	UC_P4	PC_F3	PC_Fz	PC_F4	PC_C3	PC_Cz	PC_C4	PC_P3	PC_Pz	PC_P4	SC_F3	SC_Fz	SC_F4	SC_C3	SC_Cz	SC_C4	SC_P3	SC_Pz	SC_P4
sub1	5.63289	8.0497	4.46301	0.647992	7.58964	7.16408	2.17473	-4.18442	1.41067	12.2688	14.8201	10.3394	6.18293	11.9214	11.8917	6.65083	3.04865	4.2218	11.3409	12.6917	10.6556	7.27108	12.523	12.4578	8.34143	1.22248	5.43512
sub2	-2.88151	-9.40503	-9.36341	-1.92225	-4.44534	-3.93996	-2.76005	-2.83149	-3.48538	-4.21587	-11.5794	-8.2583	0.220411	-5.67412	-2.34242	-4.21888	-4.42661	-2.51735	-1.73851	-5.29952	-4.93996	0.009894	-2.41841	-3.06779	-2.67536	-5.07508	-3.96064
sub3	2.17834	-0.255232	2.18882	1.52489	-0.123573	2.51762	0.355856	-2.49094	-0.004772	1.14606	0.177324	5.00879	-1.41538	-3.91906	-0.961641	-1.87965	-8.68872	-4.4028	0.664001	1.29733	3.67114	3.81952	3.2499	4.98089	-0.603342	-3.57693	-2.49536
sub4	-1.1339	-3.04574	-1.99695	-0.968509	-0.977407	-1.1238	-0.501229	1.88332	-1.22123	-5.23855	-6.43227	-6.07533	-2.93601	-4.88389	-3.67221	-0.663018	0.004763	-1.19411	-2.53831	-2.79493	-2.7603	-2.23157	-1.61117	-2.51458	-1.95732	-1.75876	-2.90808
sub5	0.814392	5.03726	3.15953	2.97247	0.298569	1.20968	-1.87602	0.25232	5.6047	0.399387	-2.45344	-1.15557	4.77759	-1.53588	2.88184	1.63774	5.83027	12.0188	3.45778	3.22382	5.07557	5.28877	2.30587	5.01011	0.690399	1.53763	10.5904
sub6	-4.41176	-2.60768	0.697565	-3.65419	0.03244	-2.0101	-3.16406	-0.510595	-3.70985	-4.87727	-2.40989	-0.788388	-4.61468	-1.16269	-3.33263	-1.70248	2.11029	-1.60276	-1.18772	-0.796892	1.576	-0.465116	-0.766357	0.384134	-3.93784	-0.739508	-3.45689
sub7	-2.68344	0.898375	1.31509	-2.71292	-1.08034	0.963825	-3.97002	-1.45038	0.290342	-2.55246	-1.35894	-1.50712	-2.3051	-2.11108	-0.629449	-2.71288	-1.10257	-0.389882	-1.13047	0.789987	1.18805	-0.886875	1.18489	-0.068171	-1.38573	-1.30116	-0.567652
sub8	0.60193	2.1521	-2.79365	-0.023627	2.05894	-1.70556	-2.72101	-0.464479	-4.12841	1.42788	2.34885	0.37279	0.735222	3.38736	-0.994169	-1.33619	1.87255	0.5627	4.76069	3.7935	1.71182	4.58392	4.92449	3.69054	0.065332	2.30192	0.72192
sub9	-4.23437	-5.42054	-5.29639	-3.96761	-3.56002	-3.78921	-2.84627	-2.79067	-5.00093	-0.190766	-0.808677	0.133579	-0.016221	1.15165	1.18129	1.58668	1.5686	-1.14479	0.024239	0.222289	1.99686	0.513279	3.07382	4.16781	1.46132	1.54469	0.79045
sub10	-2.32975	-2.98781	-4.05501	-2.65298	1.34437	-1.46625	-0.145111	0.635893	7.66123	-2.88847	-1.62803	-3.87011	-3.17124	1.63847	-2.63635	-3.27458	-0.542801	1.37589	-2.48305	0.293313	-4.50242	-1.06221	3.79544	-1.16645	-1.20185	0.015987	3.78631
sub11	-7.083	-7.75126	-7.33216	-3.54964	1.21855	-1.89959	2.61547	7.30312	3.70669	-10.7645	-11.7499	-8.02664	-4.93229	-2.54487	-3.08718	1.51802	4.72988	4.5111	-0.810338	-1.35008	-0.287063	0.409942	2.05245	1.04611	2.70533	3.63279	-1.27688
sub12	0.235743	1.24167	1.20726	0.663102	4.17647	1.1685	-0.477936	4.13726	0.720237	-0.026786	1.21366	-0.964241	-0.255146	3.80272	-0.034313	-1.28799	3.10767	0.003491	2.05916	0.380382	1.53522	3.2316	2.62593	1.37048	-1.04387	0.28161	-1.69132
sub13	0.343566	-0.026932	-1.02446	0.159777	3.46515	-3.07662	1.35734	3.37762	0.665222	-5.22389	-8.77527	-7.14957	-5.54116	-1.65798	-8.04588	-1.38302	-1.17894	-0.652663	-2.32588	-4.74913	-3.4718	-4.28811	-2.26813	-4.88304	2.49905	-1.87469	-0.822102
sub14	4.18835	4.09329	2.83319	3.17576	3.12134	6.15787	0.948116	3.25266	4.10482	5.31105	5.4276	5.19582	3.79837	3.69303	5.46442	1.5018	3.74498	3.41249	-0.143485	-0.097153	0.694406	-0.277915	-0.234691	1.80359	-0.45499	-0.120652	1.34607
sub15	-6.14115	-6.40521	-3.73653	-5.36142	-9.10572	-6.39301	-5.02921	-6.44245	-5.07158	-4.55878	-5.30783	-2.48198	-5.48994	-8.04214	-4.30248	-4.54005	-5.15219	-3.89417	-1.39591	-2.06214	-1.1019	-1.90848	-2.38419	-1.57085	-0.846853	-1.34384	-0.393443
sub16	-4.31771	-3.49518	-3.23489	-0.793272	-1.21133	-3.20465	3.09499	4.533	2.13583	-5.37231	-3.9307	-3.78094	-2.03494	-3.21027	-3.45957	2.5792	2.61215	1.27625	-5.84963	-5.66232	-5.6326	-1.23957	-3.49798	-4.73568	1.19087	3.27712	-0.239361
sub17	-0.961359	-0.213275	-1.95552	-1.51159	-3.40085	-1.4181	-0.752384	1.78393	-1.7717	0.452632	-0.397391	-1.13073	-0.074638	-3.67393	-2.72397	-1.97638	0.255436	-5.25859	0.398199	2.95942	1.19782	0.593143	0.478102	2.72232	-0.402928	2.45594	-3.18253
Notes:
UC indicates unpredictable cues
PC indicates predictable cues
SC indicates safe cues
F3,Fz,F4 indicate the frontal electrodes
C3,Cz,C4 indicate the central electrodes
P3,Pz,P4 indicate the parietal electrodes
