# Supplementary material for: Dread of uncertain pain: An event-related potential study
Source: PLoS One. 2017 Aug 23;12(8):e0182489. doi: 10.1371/journal.pone.0182489 (PMC5568389; doi:10.1371/journal.pone.0182489)
Supplement: S2 Table — This file listed two participants data which were discarded. The behavioral data and mean amplitudes of P200, P3b, LPP were presented. (XLSX) [file pone.0182489.s002.xlsx]

## Sheet: Behavioral Data
Subjective Anxiety Levels
sub	UC-with shock	UC-without shock	PC	SC
sub1	57.68	54.44	45.08	18.76
sub2	79.03	74.44	86.97	2.64
Notes:
UC-with shock indicates unpredictable cues followed by electric shocks
UC-without shock indicates unpredictable cues followed by no electric shocks
PC indicates predictable cues
SC indicates safe cues

## Sheet: Mean Amplitudes of P200
Mean Amplitudes of P200
Subjects/Conditions	UC_F3	UC_Fz	UC_F4	UC_C3	UC_Cz	UC_C4	UC_P3	UC_Pz	UC_P4	PC_F3	PC_Fz	PC_F4	PC_C3	PC_Cz	PC_C4	PC_P3	PC_Pz	PC_P4	SC_F3	SC_Fz	SC_F4	SC_C3	SC_Cz	SC_C4	SC_P3	SC_Pz	SC_P4
sub1	3.56656	3.93219	4.45728	61.1779	3.83786	6.46125	0.8759	5.701	6.87396	1.72477	1.45318	2.57304	-113.544	1.37765	3.98859	-0.970866	1.86006	3.89984	2.07346	2.56592	2.49212	11.2129	3.97061	6.2034	0.944082	5.51478	6.39203
sub2	0	0	0	0	0	0	0	0	0	14.3217	17.1112	14.1662	-2.45578	14.5291	8.79178	-2.11749	6.43441	1.1632	4.18084	6.93533	12.1472	-1.85261	7.98284	9.74844	-2.27099	6.14389	0.981388
Notes:
UC indicates unpredictable cues
PC indicates predictable cues
SC indicates safe cues
F3,Fz,F4 indicate the frontal electrodes
C3,Cz,C4 indicate the central electrodes
P3,Pz,P4 indicate the parietal electrodes

## Sheet: Mean Amplitudes of P3b
Mean Amplitudes of P3b
Subjects/Conditions	UC_F3	UC_Fz	UC_F4	UC_C3	UC_Cz	UC_C4	UC_P3	UC_Pz	UC_P4	PC_F3	PC_Fz	PC_F4	PC_C3	PC_Cz	PC_C4	PC_P3	PC_Pz	PC_P4	SC_F3	SC_Fz	SC_F4	SC_C3	SC_Cz	SC_C4	SC_P3	SC_Pz	SC_P4
sub1	2.17184	1.74189	1.78503	-48.9882	3.72764	4.31974	2.97605	5.78998	5.88745	2.7876	2.06248	2.10063	-127.113	4.75624	5.14591	2.02264	6.04952	6.87492	1.6404	1.88415	0.714522	-11.4003	5.2901	4.94656	3.84382	4.13511	3.54699
sub2	0	0	0	0	0	0	0	0	0	4.05428	0.61949	0.61949	0.088267	-3.329	-7.39165	-1.368	-0.186372	-4.78504	-2.87587	5.64923	8.64688	-0.824861	14.9331	6.79897	1.7375	11.4841	4.65104
Notes:
UC indicates unpredictable cues
PC indicates predictable cues
SC indicates safe cues
F3,Fz,F4 indicate the frontal electrodes
C3,Cz,C4 indicate the central electrodes
P3,Pz,P4 indicate the parietal electrodes

## Sheet: Mean Amplitudes of LPP
Mean Amplitudes of LPP
Subjects/Conditions	UC_F3	UC_Fz	UC_F4	UC_C3	UC_Cz	UC_C4	UC_P3	UC_Pz	UC_P4	PC_F3	PC_Fz	PC_F4	PC_C3	PC_Cz	PC_C4	PC_P3	PC_Pz	PC_P4	SC_F3	SC_Fz	SC_F4	SC_C3	SC_Cz	SC_C4	SC_P3	SC_Pz	SC_P4
sub1	1.27168	-0.525668	0.904587	-76.2132	0.622721	1.55053	2.42265	3.1835	2.95649	1.20536	-0.637313	0.829992	-85.9569	1.34238	1.42314	2.35839	3.28337	4.15541	-1.93656	-2.849	-2.73965	-104.973	0.023893	0.839626	2.37763	-0.230193	-0.828493
sub2	0	0	0	0	0	0	0	0	0	-2.05108	-6.46189	-9.19074	0.726579	-15.2597	-15.6963	-7.66535	-8.39598	-11.8006	6.43744	10.2396	12.8875	-0.29045	11.5987	7.02204	2.51217	3.55002	-0.223033
Notes:
UC indicates unpredictable cues
PC indicates predictable cues
SC indicates safe cues
F3,Fz,F4 indicate the frontal electrodes
C3,Cz,C4 indicate the central electrodes
P3,Pz,P4 indicate the parietal electrodes
